# Supplementary material for: Altered Ex Vivo NLRP3 Inflammasome Activation Is Associated with 28-Day Mortality in Septic Patients
Source: Viruses. 2023 Dec 13;15(12):2419. doi: 10.3390/v15122419 (PMC10748301; doi:10.3390/v15122419)
Supplement: Supplementary file 1 [file viruses-15-02419-s001.zip]

Archive with 1 entries (1 files):
- viruses-2731929-supplementary.pdf
